# Supplementary material for: Emergence and Genetic Characteristics of H5N1, H5N6, and H5N3 Clade 2.3.4.4b High Pathogenicity Avian Influenza Viruses in South Korea During the 2023–2024 and 2024–2025 Winter Seasons
Source: Transbound Emerg Dis. 2026 Feb 24;2026:8053623. doi: 10.1155/tbed/8053623 (PMC12931157; doi:10.1155/tbed/8053623)
Supplement: Supplementary file 2 — Supporting Information 2 Table S3. Reference virus sequence information used for the HA and NA (N1, N6, and N3) phylogenetic tree analysis. [file TBED-2026-8053623-s001.xlsx]

## Sheet: HA
Table S3 Reference virus sequences information used for HA and NA tree phylogenetic analysis
We gratefully acknowledge the following Authors from the Originating laboratories responsible for obtaining the specimens and the Submitting laboratories where genetic sequence data were generated and shared via the GISAID Initiative, on which this research is based. All submitters of data may be contacted directly via www.gisaid.org 1 Shu, Y., McCauley, J. (2017) GISAID: from vision to reality E…					`
Virus name	Accession No.	Collected
A/American_Crow/BC/AIVPHL-929/2023_H5N1|01/30/2023|WB	EPI2856013	2023-01-30
A/American_crow/PEI/FAV-0019-01/2022_H5N1|12/26/2022|WB	EPI2513415	2022-12-26
A/American_Crow/PEI/FAV-0019-2/2022_H5N1|12/26/2022|WB	EPI2512858	2022-12-26
A/American_wigeon/South_Carolina/AH0195145/2021_H5N1|12/30/2021|WB	EPI1985910	2021-12-30
A/Bar-headed_Goose/Tibet/XZ901/2021_H5N1|05/20/2021|WB	EPI1949198	2021-05-20
A/Bean_goose/Korea/23WC111/2023_H5N6|12/21/2023|WB	EPI2977014	2023-12-21
A/Bean_goose/South_Korea/S1/2023_H5N6|12/21/2023|WB	EPI4056828	2023-12-21
A/Chicken/Changsha/C23055011/2023_H5N6|01/10/2023|DK	EPI2781611	2023-01-10
A/chicken/Chiba/23A10T/2024_H5N1|04/28/2024|CK	EPI3489152	2024-04-28
A/chicken/Gifu/23A1T/2024_H5N1|01/05/2024|CK	EPI3489112	2024-01-05
A/chicken/Guangdong/MG171771/2021_H5N6|10/21/2021|CK	EPI3391527	2021-10-21
A/chicken/Guangdong/MG173168/2022_H5N6|09/25/2022|CK	EPI3391534	2022-09-25
A/chicken/Guangdong/MG173169/2022_H5N6|09/25/2022|CK	EPI3391541	2022-09-25
A/chicken/Gunma/23A11T/2023_H5N1|12/31/2023|CK	EPI3489104	2023-12-31
A/chicken/Hiroshima/23A2T/2024_H5N1|03/11/2024|CK	EPI3489144	2024-03-11
A/chicken/Hiroshima/TU10_17/2024_H5N1|03/12/2024|CK	EPI3236201	2024-03-12
A/chicken/Ibaraki/23A8T/2023_H5N1|11/26/2023|CK	EPI3872746	2023-11-26
A/chicken/Iraq/1/2020_H5N8|05/12/2020|CK	EPI1811628	2020-05-12
A/chicken/Kagawa/23A1T/2024_H5N1|02/05/2024|CK	EPI3489128	2024-02-05
A/chicken/Kagoshima/21A6T/2021_H5N1|11/12/2021|CK	EPI1933663	2021-11-12
A/chicken/Kagoshima/23A4T/2023_H5N1|12/02/2023|CK	EPI3489096	2023-12-02
A/chicken/Kagoshima/23B1T/2024_H5N6|02/10/2024|CK	EPI3489137	2024-02-10
A/chicken/Korea/C003/2025_H5N1|01/03/2025|CK	This study
A/chicken/Korea/C014/2024_H5N1|01/05/2024|CK	This study
A/chicken/Korea/C015/2024_H5N6|01/08/2024|CK	This study
A/chicken/Korea/C021/2024_H5N1|01/09/2024|CK	This study
A/chicken/Korea/C023/2025_H5N1|01/09/2025|CK	This study
A/chicken/Korea/C026/2025_H5N1|01/13/2025|CK	This study
A/chicken/Korea/C061/2025_H5N1|01/30/2025|CK	This study
A/chicken/Korea/C071/2025_H5N1|02/04/2025|CK	This study
A/chicken/Korea/C090/2025_H5N1|02/07/2025|CK	This study
A/chicken/Korea/C095/2025_H5N1|02/09/2025|CK	This study
A/chicken/Korea/C161/2025_H5N1|03/08/2025|CK	This study
A/chicken/Korea/C194/2024_H5N1|03/19/2025|CK	This study
A/chicken/Korea/C195/2024_H5N1|03/19/2025|CK	This study
A/chicken/Korea/C198/2024_H5N1|03/20/2025|CK	This study
A/chicken/Korea/C199/2024_H5N1|03/21/2025|CK	This study
A/chicken/Korea/C407/2024_H5N1|10/29/2024|CK	This study
A/chicken/Korea/C442/2024_H5N1|11/17/2024|CK	This study
A/chicken/Korea/C452/2023_H5N6|12/06/2023|CK	This study
A/chicken/Korea/C453/2023_H5N6|12/06/2023|CK	This study
A/chicken/Korea/C460/2023_H5N6|12/08/2023|CK	This study
A/chicken/Korea/C461/2023_H5N6|12/08/2023|CK	This study
A/chicken/Korea/C462/2023_H5N6|12/11/2023|CK	This study
A/chicken/Korea/C464/2023_H5N6|12/11/2023|CK	This study
A/chicken/Korea/C467/2024_H5N1|11/24/2024|CK	This study
A/chicken/Korea/C469/2023_H5N6|12/12/2023|CK	This study
A/chicken/Korea/C472/2023_H5N6|12/13/2023|CK	This study
A/chicken/Korea/C473/2023_H5N6|12/13/2023|CK	This study
A/chicken/Korea/C474/2023_H5N6|12/13/2023|CK	This study
A/chicken/Korea/C475/2023_H5N6|12/13/2023|CK	This study
A/chicken/Korea/C483/2023_H5N6|12/14/2023|CK	This study
A/chicken/Korea/C484/2023_H5N6|12/14/2023|CK	This study
A/chicken/Korea/C495/2023_H5N6|12/19/2023|CK	This study
A/chicken/Korea/C495/2024_H5N1|12/02/2024|CK	This study
A/chicken/Korea/C534/2024_H5N1|12/11/2024|CK	This study
A/chicken/Korea/C541/2024_H5N1|12/15/2024|CK	This study
A/chicken/Korea/C561/2024_H5N1|12/19/2024|CK	This study
A/chicken/Korea/C563/2024_H5N1|12/21/2024|CK	This study
A/chicken/Korea/C564/2024_H5N1|12/22/2024|CK	This study
A/chicken/Korea/C591/2024_H5N1|12/25/2024|CK	This study
A/chicken/Korea/C595/2024_H5N1|12/27/2024|CK	This study
A/chicken/Korea/C597/2024_H5N1|12/30/2024|CK	This study
A/chicken/Korea/H155/2022_H5N1|2/12/2022|CK	EPI2540744	2022-02-12
A/chicken/Korea/H539/2022_H5N1|11/04/2022|CK	EPI3582041	2022-11-04
A/chicken/Korea/H572/2022_H5N1|11/14/2022|CK	EPI3582097	2022-11-14
A/chicken/Korea/H594/2022_H5N1|11/17/2022|CK	EPI3582129	2022-11-17
A/chicken/Nigeria/VRD21-109_21VIR2370-425/2021_H5N1|03/01/2021|CK	EPI1896066	2021-03-01
A/chicken/Saga/23A2T/2023_H5N1|11/24/2023|CK	EPI3879468	2023-11-24
A/chicken/Saitama/23A10C/2023_H5N1|11/29/2023|CK	EPI3879385	2023-11-29
A/chicken/Yamaguchi/23A1T/2024_H5N1|01/26/2024|CK	EPI3489120	2024-01-26
A/common_teal/Korea/WA537/2022_H5N1|10/19/2022|WB	EPI2205093	2022-10-19
A/Common_Teal/South_Korea/W823/2023_H5N1|12/26/2023|WB	EPI3401538	2023-12-26
A/domestic_goose/Kazakhstan/1_248_2_20_B/2020_H5N8|09/20/2020|MP	EPI1811601	2020-09-20
A/domestic_goose/Magadan/14-9V/2022_H5N1|10/12/2022|WB	EPI2306813	2022-10-12
A/duck/Bangladesh/19D1819/2021_H5N1|12/22/2021|DK	EPI2062124	2021-12-22
A/duck/Chiba/22A3T/2022_H5N1|11/26/2022|WB	EPI2747754	2022-11-26
A/duck/Guangdong/KGZ16007/2021_H5N6|07/14/2021|DK	EPI3391555	2021-07-14
A/duck/Hubei/SE220/2022_H5N1|01/10/2022|DK	EPI2029874	2022-01-10
A/duck/Israel/589/2021_H5N1|11/18/2021|DK	EPI2082862	2021-11-18
A/duck/Korea/D005/2024_H5N6|01/03/2024|DK	This study
A/duck/Korea/D005/2025_H5N1|01/05/2025|DK	This study
A/duck/Korea/D024/2025_H5N1|01/09/2025|DK	This study
A/duck/Korea/D027/2025_H5N1|01/13/2025|DK	This study
A/duck/Korea/D041/2025_H5N1|01/15/2025|DK	This study
A/duck/Korea/D044/2024_H5N6|01/25/2024|DK	This study
A/duck/Korea/D044/2025_H5N1|01/17/2025|DK	This study
A/duck/Korea/D051/2025_H5N1|01/21/2025|DK	This study
A/duck/Korea/D058/2025_H5N1|01/24/2025|DK	This study
A/duck/Korea/D063/2025_H5N1|01/31/2025|DK	This study
A/duck/Korea/D064/2025_H5N1|02/01/2025|DK	This study
A/duck/Korea/D079/2024_H5N6|02/08/2024|DK	This study
A/duck/Korea/D135/2025_H5N1|03/04/2025|DK	This study
A/duck/Korea/D285/2024_H5N1|05/22/2024|DK	This study
A/duck/Korea/D430/2024_H5N1|11/07/2024|DK	This study
A/duck/Korea/D448/2023_H5N1|12/03/2023|DK	This study
A/duck/Korea/D448/2023_H5N6|12/03/2023|DK	This study
A/duck/Korea/D449/2023_H5N6|12/05/2023|DK	This study
A/duck/Korea/D463/2023_H5N6|12/11/2023|DK	This study
A/duck/Korea/D472/2024_H5N1|11/25/2024|DK	This study
A/duck/Korea/D476/2023_H5N1|12/13/2023|DK	This study
A/duck/Korea/D485/2023_H5N6|12/14/2023|DK	This study
A/duck/Korea/D487/2023_H5N6|12/15/2023|DK	This study
A/duck/Korea/D488/2023_H5N6|12/15/2023|DK	This study
A/duck/Korea/D490/2023_H5N6|12/18/2023|DK	This study
A/duck/Korea/D494/2024_H5N1|12/02/2024|DK	This study
A/duck/Korea/D502/2023_H5N1|12/20/2023|DK	This study
A/duck/Korea/D503/2024_H5N1|12/05/2024|DK	This study
A/duck/Korea/D504/2023_H5N1|12/22/2023|DK	This study
A/duck/Korea/D508/2023_H5N6|12/25/2023|DK	This study
A/duck/Korea/D538/2024_H5N1|12/12/2024|DK	This study
A/duck/Korea/D555/2024_H5N1|12/17/2024|DK	This study
A/duck/Korea/D593/2024_H5N1|12/26/2024|DK	This study
A/duck/Korea/H125/2022_H5N1|2/5/2022	EPI2205109	2022-02-05
A/duck/Korea/H232/2022_H5N1|3/2/2022	EPI2540768	2022-03-02
A/duck/Korea/H411/2020_H5N8|12/08/2020|DK	EPI1845937	2020-12-08
A/duck/Korea/H515/2022_H5N1|10/26/2022|DK	EPI3582017	2022-10-26
A/duck/Korea/H535/2022_H5N1|11/03/2022|DK	EPI3582025	2022-11-03
A/duck/Korea/H537/2022_H5N1|11/04/2022|DK	EPI3582049	2022-11-04
A/duck/Korea/H549/2022_H5N1|11/09/2022|DK	EPI3582065	2022-11-09
A/duck/Korea/H640/2021_H5N1|12/27/2021|DK	EPI2540552	2021-12-27
A/duck/Shandong/SD0261/2021_H5N6|03/12/2021|DK	EPI2664578	2021-03-12
A/duck/Sichuan/SC5698/2021_H5N6|05/01/2021|DK	EPI2664602	2021-05-01
A/duck/Tottori/NK37_40/2024_H5N1|10/29/2024|DK	EPI3998113	2024-10-29
A/eastern_buzzard/Niigata/1501B001/2022_H5N1|10/21/2022|WB	EPI2318008	2022-10-21
A/emu/NL/FAV-0035-12/2021_H5N1|12/17/2021|WB	EPI2049857	2021-12-17
A/Env/Changsha/Q42/2021_H5N6|05/21/2021|EN	EPI2781601	2021-05-21
A/environment/Guangdong/MG172933/2022_H5N6|07/27/2022|EN	EPI3391625	2022-07-27
A/environment/Kagoshima/KU_24_4b/2024_H5N1|11/11/2024|EN	EPI3729736	2024-11-11
A/environment/Kagoshima/KU_24_B4/2024_H5N1|11/04/2024|EN	EPI3729672	2024-11-04
A/Eurasian_Jay/Tochigi/0902A011/2023_H5N1|02/20/2023|WB	EPI2667020	2023-02-20
A/Eurasian_wigeon/korea/23WS022_22/2023_H5N1|11/27/2023|WB	EPI2884580	2023-11-27
A/Eurasian_Wigeon/Netherlands/1/2020_H5N1|10/16/2020|WB	EPI1807243	2020-10-16
A/Eurasian_Wigeon/Netherlands/3/2022_H5N1|10/21/2022|WB	EPI2223295	2022-10-21
A/Fancy_chicken/NL/FAV-0035/2021_H5N1|12/17/2021|CK	EPI2049841	2021-12-17
A/goose/Hunan/SE284/2022_H5N1|01/05/2022|MP	EPI2029898	2022-01-05
A/goose/Korea/H626/2022_H5N1|11/26/2022|MP	EPI3582177	2022-11-26
A/Great_Horned_Owl/AB/FAV-0505-19/2022_H5N1|04/28/2022|WB	EPI2247228	2022-04-28
A/Great_Horned_Owl/BC/AIVPHL-853/2022_H5N1|12/19/2022|WB	EPI2856306	2022-12-19
A/Great_Horned_Owl/BC/AIVPHL-981/2023_H5N1|03/10/2023|WB	EPI2856251	2023-03-10
A/gull/France/22P015977/2022_H5N1|05/11/2022|WB	EPI2078354	2022-05-11
A/hooded_crane/Kagoshima/KU-194/2022_H5N1|12/10/2022|WB	EPI2789318	2022-12-10
A/hooded_crane/Kagoshima/KU-5T/2021_H5N8|11/19/2021|WB	EPI1933371	2021-11-19
A/Large_billed_crow/Hokkaido/0112M136/2024_H5N1|00/00/2024|WB	EPI4095065	2024-12-01
A/large_billed_crow/Hokkaido/B172/2025_H5N1|02/14/2025|WB	EPI4019306	2025-02-14
A/large-billed_crow/Niigata/1502B004/2023_H5N1|02/07/2023|WB	EPI2610708	2023-02-07
A/mallard/Korea/WA939/2023_H5N6|12/06/2023|WB	This study
A/mallard/Korea/WA944/2023_H5N6|12/06/2023|WB	This study
A/Mandarin_duck/Korea/24WS005_2/2024_H5N1|10/14/2024|WB	EPI3627492	2024-10-14
A/mandarin_duck/Korea/WA496/2022_H5N1|10/10/2022|WB	EPI2205101	2022-10-10
A/mandarin_duck/Korea/WA585/2021_H5N1|10/26/2021|WB	EPI1938252	2021-10-26
A/mandarin_duck/Korea/WA671/2024_H5N1|11/05/2024|WB	This study
A/mandarin_duck/Korea/WA859/2023_H5N6|12/04/2023|WB	This study
A/mandarin_duck/Korea/WA875/2023_H5N6|12/04/2023|WB	This study
A/mandarin_duck/Korea/WB172/2024_H5N6|01/10/2024|WB	This study
A/mandarin_duck/South_Korea/23_JBN_F12_36/2023_H5N6|12/19/2023|WB	EPI3053911	2023-12-19
A/Northem_Pintail/Korea/24WC025/2024_H5N1|10/17/2024|WB	EPI3630418	2024-10-17
A/northern_pintail/Kagoshima/KU-64/2022_H5N1|11/14/2022|WB	EPI2793996	2022-11-14
A/Northern_shoveler/Jeju/D60/2023_H5N1|12/26/2023|WB	EPI3189302	2023-12-26
A/Peregrine_Falcon/Hokkaido/20241031001/2024_H5N1|10/31/2024|WB	EPI3872742	2024-10-31
A/peregrine_falcon/Saga/4112A002/2023_H5N6|12/06/2023|WB	EPI2898977	2023-12-06
A/pintail/Korea/WF369_1/2024_H5N3|10/02/2024|WB	This study
A/quail/Korea/H139/2022_H5N1|2/8/2022|MP	EPI2540712	2022-02-08
A/Spot_billed_duck/Korea/WA766/2022_H5N1|11/22/2022|WB	EPI3581993	2022-11-22
A/northern pintail/Korea/WA255/2025_H5N1|02/24/2025|WB	This study
A/wild duck/Korea/WF413_4/2024_H5N1|10/29/2024|WB	This study
A/common teal/Korea/WF505/2024_H5N1|12/03/2024|WB	This study
A/turkey/Poland/464/2020_H5N8_H5N8|12/01/2020|MP	EPI1841310	2020-12-01
A/turkey/Tyumen/81-96V/2021_H5N1|10/30/2021|MP	EPI1958105	2021-10-30
A/white-fronted_goose/Miyagi/0410D001/2022_H5N1|10/04/2022|WB	EPI2197768	2022-10-04
A/white-tailed_eagle/Hokkaido/20220322001/2022_H5|03/22/2022|WB	EPI2200570	2022-03-22
A/whooper_swan/Henan/8/2021_H5N1|12/17/2021|WB	EPI2070070	2021-12-17
A/Whooper_Swan/Korea/23WC075/2023_H5N6|12/08/2023|WB	EPI2976997	2023-12-08
A/Whooper_swan/Korea/23WC116/2023_H5N6|12/22/2023|WB	EPI2977023	2023-12-22
A/whooper_swan/Shanxi/14/2021_H5N1|12/17/2021|WB	EPI2070062	2021-12-17
A/whooper_swan/Shanxi/601/2021_H5N1|12/17/2021|WB	EPI2070046	2021-12-17
A/Whooper_Swan/South_Korea/SGM1/2023_H5N6|12/08/2023|WB	EPI4056836	2023-12-08
A/wild_bird/Korea/WF478/2023_H5N6|12/04/2023|WB	This study
A/wild_duck/Korea/H593_4/2022_H5N1|11/15/2022|WB	EPI3581977	2022-11-15

## Sheet: N1
Table S3 Reference virus sequences information used for HA and NA tree phylogenetic analysis
We gratefully acknowledge the following Authors from the Originating laboratories responsible for obtaining the specimens and the Submitting laboratories where genetic sequence data were generated and shared via the GISAID Initiative, on which this research is based. All submitters of data may be contacted directly via www.gisaid.org 1 Shu, Y., McCauley, J. (2017) GISAID: from vision to reality E…
Virus name	Accession No.	Collected
A/American_crow/PEI/FAV-0019-01/2022_H5N1	EPI2513417	2022-12-26
A/American_Crow/PEI/FAV-0019-2/2022_H5N1	EPI2512868	2022-12-26
A/American_wigeon/South_Carolina/AH0195145/2021_H5N1	EPI1985912	2021-12-30
A/Bar-headed_Goose/Tibet/XZ901/2021_H5N1	EPI1949200	2021-05-20
A/chicken/Chiba/23A10T/2024_H5N1	EPI3489154	2024-04-28
A/chicken/England/11981/2022_H5N1	EPI2008100	2022-02-02
A/chicken/Germany-ST/2023AI09470/2023_H5N1	EPI2989832	2023-12-19
A/chicken/Gifu/23A1T/2024_H5N1	EPI3489114	2024-01-05
A/chicken/Gunma/23A11T/2023_H5N1	EPI3489106	2023-12-31
A/chicken/Hiroshima/23A2T/2024_H5N1	EPI3230330	2024-03-11
A/chicken/Hiroshima/TU10-17/2024_H5N1	EPI3236203	2024-03-12
A/chicken/Hokkaido/E012/2024_H5N1	EPI3616515	2024-10-17
A/chicken/Ibaraki/23A8T/2023_H5N1	EPI3872748	2023-11-26
A/chicken/Kagawa/23A1T/2024_H5N1	EPI3489130	2024-02-05
A/chicken/Kagoshima/21A6T/2021_H5N1	EPI1940240	2021-11-12
A/chicken/Kagoshima/23A4T/2023_H5N1	EPI3489098	2023-12-02
A/chicken/Korea/C003/2025_H5N1	This study
A/chicken/Korea/C014/2024_H5N1	This study
A/chicken/Korea/C021/2024_H5N1	This study
A/chicken/Korea/C023/2025_H5N1	This study
A/chicken/Korea/C026/2025_H5N1	This study
A/chicken/Korea/C061/2025_H5N1	This study
A/chicken/Korea/C071/2025_H5N1	This study
A/chicken/Korea/C090/2025_H5N1	This study
A/chicken/Korea/C095/2025_H5N1	This study
A/chicken/Korea/C161/2025_H5N1	This study
A/chicken/Korea/C194/2025_H5N1	This study
A/chicken/Korea/C195/2025_H5N1	This study
A/chicken/Korea/C198/2025_H5N1	This study
A/chicken/Korea/C199/2025_H5N1	This study
A/chicken/Korea/C200/2025_H5N1	This study
A/chicken/Korea/C201/2025_H5N1	This study
A/chicken/Korea/C214/2025_H5N1	This study
A/chicken/Korea/C215/2025_H5N1	This study
A/chicken/Korea/C268/2025_H5N1	This study
A/chicken/Korea/C407/2024_H5N1	This study
A/chicken/Korea/C442/2024_H5N1	This study
A/chicken/Korea/C467/2024_H5N1	This study
A/chicken/Korea/C495/2024_H5N1	This study
A/chicken/Korea/C534/2024_H5N1	This study
A/chicken/Korea/C541/2024_H5N1	This study
A/chicken/Korea/C561/2024_H5N1	This study
A/chicken/Korea/C563/2024_H5N1	This study
A/chicken/Korea/C564/2024_H5N1	This study
A/chicken/Korea/C591/2024_H5N1	This study
A/chicken/Korea/C595/2024_H5N1	This study
A/chicken/Korea/C597/2024_H5N1	This study
A/chicken/Korea/H155/2022_H5N1	EPI2540743	2022-02-12
A/chicken/Korea/H539/2022_H5N1	EPI3582040	2022-11-04
A/chicken/Korea/H572/2022_H5N1	EPI3582096	2022-11-14
A/chicken/Korea/H594/2022_H5N1	EPI3582128	2022-11-17
A/chicken/Netherlands/20019879-001005/2020_H5N1	EPI1838675	2020-12-14
A/chicken/Nigeria/VRD21-109_21VIR2370-425/2021_H5N1	EPI1896068	2021-03-01
A/chicken/Saga/23A2T/2023_H5N1	EPI3879470	2023-11-24
A/chicken/Saitama/23A10C/2023_H5N1	EPI3879392	2023-11-29
A/chicken/Scotland/54477/2021_H5N1	EPI1963391	2021-11-01
A/chicken/Senegal/21VIR1084-5/2021_H5N1	EPI1866464	2020-12-23
A/chicken/Wyoming/22-009599-002/2022_H5N1	EPI2050412	2022-03-26
A/chicken/Yamaguchi/23A1T/2024_H5N1	EPI3489122	2024-01-26
A/common_teal/Korea/WA537/2022_H5N1	EPI2205091	2022-10-19
A/common_teal/Korea/WF505/2024_H5N1	This study
A/Common_Teal/South_Korea/W823/2023_H5N1	EPI3401540	2023-12-26
A/crow/Hokkaido/0103B065/2022_H5N1	EPI2021942	2022-03-29
A/Cygnus_columbianus/Hubei/121/2021_H5N1	EPI2008867	2021-12-20
A/Cygnus_columbianus/Hubei/127/2021_H5N1	EPI2009518	2021-12-20
A/domestic_duck/California/23-037681-001/2023_H5N1	EPI2895398	2023-11-28
A/duck/Bangladesh/19D1819/2021_H5N1	EPI2062126	2021-12-22
A/duck/Bangladesh/19D1874/2022_H5N1	EPI2062113	2022-03-09
A/duck/Bulgaria/243_24VIR2991-14/2024_H5N1	EPI3279919	2024-02-13
A/duck/Chiba/22A3T/2022_H5N1	EPI2747753	2022-11-26
A/duck/Czech_Republic/18520-2/2021_H5N1	EPI1921687	2021-09-27
A/duck/Hubei/SE220/2022_H5N1	EPI2029873	2022-01-10
A/duck/Israel/589/2021_H5N1	EPI2082863	2021-11-18
A/duck/Korea/C041/2025_H5N1	This study
A/duck/Korea/C216/2025_H5N1	This study
A/duck/Korea/D005/2025_H5N1	This study
A/duck/Korea/D024/2025_H5N1	This study
A/duck/Korea/D027/2025_H5N1	This study
A/duck/Korea/D044/2025_H5N1	This study
A/duck/Korea/D051/2025_H5N1	This study
A/duck/Korea/D058/2025_H5N1	This study
A/duck/Korea/D063/2025_H5N1	This study
A/duck/Korea/D064/2025_H5N1	This study
A/duck/Korea/D135/2025_H5N1	This study
A/duck/Korea/D285/2024_H5N1	This study
A/duck/Korea/D430/2024_H5N1	This study
A/duck/Korea/D448/2023_H5N1	This study
A/duck/Korea/D472/2024_H5N1	This study
A/duck/Korea/D476/2023_H5N1	This study
A/duck/Korea/D494/2024_H5N1	This study
A/duck/Korea/D502/2023_H5N1	This study
A/duck/Korea/D503/2024_H5N1	This study
A/duck/Korea/D504/2023_H5N1	This study
A/duck/Korea/D538/2024_H5N1	This study
A/duck/Korea/D555/2024_H5N1	This study
A/duck/Korea/D593/2024_H5N1	This study
A/duck/Korea/H125/2022_H5N1	EPI2205107	2022-02-05
A/duck/Korea/H232/2022_H5N1	EPI2540767	2022-03-02
A/duck/Korea/H493/2022_H5N1	EPI2205083	2022-10-17
A/duck/Korea/H504/2022_H5N1	EPI3582008	2022-10-21
A/duck/Korea/H515/2022_H5N1	EPI3582016	2022-10-26
A/duck/Korea/H535/2022_H5N1	EPI3582024	2022-11-03
A/duck/Korea/H537/2022_H5N1	EPI3582048	2022-11-04
A/duck/Korea/H549/2022_H5N1	EPI3582064	2022-11-09
A/duck/Korea/H640/2021_H5N1	EPI2540551	2021-12-27
A/duck/Saratov/45625/2021_H5N1	This study
A/duck/Tottori/NK37-40/2024_H5N1	EPI3998115	2024-10-29
A/duck/Tottori/NK40/2023_H5N1	EPI3072480	2023-11-09
A/eastern_buzzard/Niigata/1501B001/2022_H5N1	EPI2318010	2022-10-21
A/emu/NL/FAV-0035-12/2021_H5N1	EPI2049859	2021-12-17
A/environment/Kagoshima/KU-24-4b/2024_H5N1	EPI3729735	2024-11-11
A/environment/Kagoshima/KU-24-B4/2024_H5N1	EPI3729671	2024-11-04
A/Eurasian_Jay/Tochigi/0902A011/2023_H5N1	EPI2667022	2023-02-20
A/Eurasian_wigeon/Hokkaido/Q76/2024_H5N1	EPI3599799	2024-10-08
A/Eurasian_wigeon/Italy/20VIR7301-206/2020_H5N1	EPI1815144	2020-11-21
A/Eurasian_wigeon/korea/23WS022-22/2023_H5N1	EPI2884582	2023-11-27
A/Eurasian_Wigeon/Netherlands/1/2020_H5N1	EPI1807242	2020-10-16
A/Eurasian_Wigeon/Netherlands/3/2022_H5N1	EPI2223294	2022-10-21
A/EuropeanHerringGull/France/24P012915/2024_H5N1	EPI3651305	2024-06-10
A/Fancy_chicken/NL/FAV-0035/2021_H5N1	EPI2049843	2021-12-17
A/fox/Netherlands/21028774-004/2021_H5N1	EPI1859955	2021-05-17
A/gadwall/South_Carolina/003031-003/2025_H5N1	EPI4001251	2025-01-11
A/goose/Hunan/SE284/2022_H5N1	EPI2029897	2022-01-05
A/goose/Korea/H626/2022_H5N1	EPI3582176	2022-11-26
A/goose/Netherlands/21038413-002/2021_H5N1	EPI1928794	2021-11-08
A/goose/Tyumen/33-53/2021_H5N1	EPI1922996	2021-10-07
A/Great_Horned_Owl/AB/FAV-0505-19/2022_H5N1	EPI2247230	2022-04-28
A/Great_Horned_Owl/BC/AIVPHL-853/2022_H5N1	EPI2856298	2022-12-19
A/Great_Horned_Owl/BC/AIVPHL-981/2023_H5N1	EPI2856241	2023-03-10
A/Great_skua/Norway/2023-07-1337-2-s/2023__H5N1	EPI3104418	2023-07-05
A/greater_white-fronted_goose/Italy/20VIR8073-4/2020_H5N1	EPI1843641	2020-11-23
A/great-white_pelican/Senegal/21-67_21VIR1084-8/2021_H5N1	EPI1866472	2021-01-23
A/Greylag_goose/England/54503/2021_H5N1	EPI1963904	2021-10-30
A/greylag_goose/Netherlands/21037809-001/2021_H5N1	EPI1929969	2021-10-31
A/gull/France/22P015977/2022_H5N1	EPI2078356	2022-05-11
A/heron/Italy/21VIR10998-1/2021_H5N1	EPI1962104	2021-12-09
A/hooded_crane/Kagoshima/KU-194/2022_H5N1	EPI2789317	2022-12-10
A/large_billed_crow/Hokkaido/4810Z002C/2023_H5N1	EPI2792548	2023-10-04
A/large-billed_crow/Hokkaido/B172/2025_H5N1	EPI4019308	2025-02-14
A/large-billed_crow/Niigata/1502B004/2023_H5N1	EPI2610710	2023-02-07
A/Larus_ridibundus/Belgium/01319_0004/2025__H5N1	EPI4005816	2025-02-01
A/lesser_snow_goose/North_Dakota/ND-10/2022_H5N1	EPI2188284	2022-04-08
A/Mandarin_duck/Korea/24WS005-2/10/14/2024_H5N1	EPI3627494	2024-10-14
A/mandarin_duck/Korea/WA496/2022_H5N1	EPI2205099	2022-10-10
A/mandarin_duck/Korea/WA585/2021_H5N1	EPI1938266	2021-10-26
A/mandarin_duck/Korea/WA671/2024_H5N1	This study
A/Northem_Pintail/Korea/24WC025/10/17/2024_H5N1	EPI3630420	2024-10-17
A/northern_pintail/Kagoshima/KU-64/2022_H5N1	EPI2793998	2022-11-14
A/Northern_pintail/Korea/WA255/2025_H5N1	This study
A/northern_pintail/USA/IZ24_0570/2024_H5N1	EPI4355184	2024-10-06
A/Northern_shoveler/Jeju/D60/2023_H5N1	EPI3189304	2023-12-26
A/Peregrine_Falcon/Hokkaido/2024_H5N1	EPI3872741	2024-10-31
A/peregrine_falcon/Hokkaido/4809Z011C/2024_H5N1	EPI3610513	2024-09-30
A/pheasant/Scotland/348/2021_H5N1	EPI1848933	2021-02-10
A/poultry/Sakhalin/4363/2024_H5N1	EPI3627202	2024-02-15
A/quail/Korea/H139/2022_H5N1	EPI2540711	2022-02-08
A/Ross_s_goose/North_Dakota/N22-08/2022_H5N1	EPI2188268	2022-04-08
A/snow_goose/North_Dakota/N22-05/2022_H5N1	EPI2181668	2022-04-08
A/spot-billed_duck/Korea/H503/2022_H5N1	EPI3581856	2022-10-20
A/Spot-billed_duck/Korea/WA766/2022_H5N1	EPI3581992	2022-11-22
A/swan/Poland/MB078_22VIR2515-7/2022_H5N1	EPI2014968	2022-02-10
A/Turkey/Hungary/16603/2021_H5N1	EPI1883978	2021-04-13
A/turkey/Indiana/22-003707-003/2022_H5N1	EPI1985976	2022-02-07
A/turkey/Italy/21VIR8585-1/2021_H5N1	EPI1923194	2021-10-18
A/turkey/Italy/25VIR294-2/2025_H5N1	EPI3819155	2025-01-13
A/turkey/Romania/15636_23VIR10497-2/2023_H5N1	EPI2820580	2023-10-25
A/white_stork/Poland/MB391/2021_H5N1	EPI1877875	2021-04-20
A/white-fronted_goose/Miyagi/0410D001/2022_H5N1	EPI2197770	2022-10-04
A/whooper_swan/Henan/8/2021_H5N1	EPI2070069	2021-12-17
A/whooper_swan/Shanxi/14/2021_H5N1	EPI2070061	2021-12-17
A/whooper_swan/Shanxi/601/2021_H5N1	EPI2070045	2021-12-17
A/wild_bird/Mongolia/M9-3/2024_H5N1	This study
A/wild_duck/Hebei/SD012/2021_H5N1	EPI2029913	2021-11-25
A/wild_duck/Korea/H593-4/2022_H5N1	EPI3581976	2022-11-15
A/wild_duck/Korea/WF413-4/2024_H5N1	This study
A/Withe-tiled_eagle/Estonia/TA2124126-1_21VIR10433-11/2021_H5N1	EPI1945372	2021-10-12

## Sheet: N3
Table S3 Reference virus sequences information used for HA and NA tree phylogenetic analysis
We gratefully acknowledge the following Authors from the Originating laboratories responsible for obtaining the specimens and the Submitting laboratories where genetic sequence data were generated and shared via the GISAID Initiative, on which this research is based. All submitters of data may be contacted directly via www.gisaid.org 1 Shu, Y., McCauley, J. (2017) GISAID: from vision to reality E…
Virus name	Accession No.	Collected
A/wild_duck/Korea/H007-5/2019_H5N3	EPI4616816	This study
A/Wild_bird/South_Korea/Q23-593/2023_H5N3	EPI3040317	2023-11-10
A/wild_bird/Korea/WF504-5/2024_H5N3	EPI4616819	This study
A/wild_bird/Korea/WF440/2023_H5N3	EPI4616822	This study
A/wild_bird/Korea/H058/2019_H5N3	EPI4616821	This study
A/wild_bird/Eastern_China/1758/2017_H5N3	EPI1549225	2017-11-07
A/white_fronted_goose/Korea/KNU-12/2023_H1N3	EPI2873027	2023-03-13
A/turkey/South_Carolina/20-010561-003/2020_H7N3	EPI1775711	2020-04-06
A/Turkey/California/B1801739/2018_H7N3	EPI1529267	2018-09-10
A/teal/Italy/21VIR8923-73/2021_H5N3	EPI1947348	2021-10-29
A/Swan/Shandong/W4154/2021_H11N3	EPI3217121	2021-12-23
A/Spot-billed_duck_Anas_poecilohyncha/South_Korea/KNU2021-16/2021_H7N3	EPI2153526	2021-02-04
A/Spot-billed_Duck/Russia_Primorje/262/2019_H5N3	EPI1657122	2019-10-21
A/red_knot/Germany-SH/AI03419/2020_H5N3	EPI1850146	2020-12-14
A/red_knot/France/PPNL-21P005932/2021_H5N3	EPI2882454	2021-01-29
A/pintail/Aomori/1130/2008_H1N3	EPI276138	2008 (Month and day unknown)
A/northern_shoveler/Utah/A00468752/2009_H7N3	EPI690086	2009-01-15
A/northern_shoveler/Illinois/11OS4404/2011_H7N3	EPI512433	2011-11-13
A/northern_pintail/Aomori/385/2008_H5N3	EPI220656	2008 (Month and day unknown)
A/Northen_Pintail/Korea/WF369-1/2024_H5N3	This study	This study
A/mandarin_duck/Korea/WB34/2023_H5N3	EPI4616823	This study
A/mallard_duck/Netherlands/5/2010_H7N3	EPI1307270	2010-07-20
A/mallard_duck/Korea/H322-3/2018_H5N3	EPI4616815	This study
A/Mallard_Anas_platyrhynchos_/South_Korea/KNU2019-58/2019_H5N3	EPI1902872	2019-10-28
A/Mallard_Anas_platyrhynchos_/South_Korea/KNU2019-54/2019_H5N3	EPI1902664	2019-10-23
A/Mallard_Anas_platyrhynchos/South_Korea/KNU2019-51/2019_H5N3	EPI1902888	2019-10-11
A/mallard/Sweden/101900/2009_H4N3	EPI513365	2009-11-14
A/mallard/South_Korea/JB22-3/2019_H5N3	EPI1903681	2019-09-29
A/mallard/South_Korea/JB21-58/2019_H5N3	EPI1903665	2019-09-29
A/Mallard/Netherlands/16/2022_H5N3	EPI2197840	2022-09-21
A/mallard/Missouri/17OS4733/2017_H7N3	EPI1537823	2017-11-04
A/mallard/Maryland/11OS1826/2011_H2N3	EPI736261	2011-08-12
A/mallard/Korea/H95-4/2016_H5N3	EPI1513841	2016-11-29
A/mallard/Korea/A44-5/2017_H5N3	EPI1513953	2017-11-15
A/knot_wader/Ireland/472_21VIR2956-1/2021_H5N3	EPI1860030	2021-01-01
A/green-winged-teal/Georgia/DT-22894/2020_H5N3	EPI1924272	2020-10-20
A/green-winged_teal/Illinois/17OS1400/2017_H7N3	EPI1154201	2017-03-08
A/green_winged_teal/Japan/9KS0643/2009_H12N3	EPI545253	2009-09-12
A/goose/Taiwan/1042/2015_H5N3	EPI750189	2015-01-12
A/garganey/Italy/23VIR8841-7/2023_H5N3	EPI2820636	2023-09-17
A/Gadwall/Buryatia/2221/2019_H6N3	EPI1638499	2019-10-12
A/eurasian_curlew/Zhuanghe/ZH-47/2013_H3N3	EPI1549795	2013-04-01
A/environment/Bangladesh/18E43/2017_H5N3	EPI1330511	2017-02-20
A/duck/Yamanashi/191109/2016_H11N3	EPI867591	2016-11-28
A/duck/Tsukuba/578/06_H10N3	EPI1139763	2006-01-01
A/duck/Taipei/19WB0235-14-16/2019_H5N3	EPI3406961	2019-10-27
A/duck/Shimane/20/06_H2N3	EPI1120579	2006-01-01
A/duck/Shimane/12/06_H10N3	EPI1139796	2006-01-01
A/duck/Nanjing/19/2010_H1N3	EPI341944	2010-03-14
A/duck/Mongolia/975/2018_H2N3	EPI1510824	2018-09-04
A/duck/Mongolia/926/2019_H5N3	EPI1777471	2019-09-20
A/duck/Mongolia/419/2019_H5N3	EPI1777503	2019-09-12
A/duck/Mongolia/245/2015_H10N3	EPI704483	2015-08 (Day unknown)
A/duck/Miyazaki/451109/2012_H1N3	EPI855550	2012-11 (Day unknown)
A/duck/Miyazaki/451101/2012_H11N3	EPI855590	2012-11 (Day unknown)
A/duck/Korea/BC10/2007_H7N3	EPI408361	2007-03 (Day unknown)
A/duck/Kaohsiung/20WB0242-154/2020_H5N3	EPI3407521	2020-12-05
A/duck/Jiangsu/SE0261/2018_H5N3	EPI1528986	2018-01-09
A/duck/Italy/21VIR8022-1/2021_H5N3	EPI1946726	2021-09-23
A/duck/Ibaraki/22/2016_H5N3	EPI873439	2016-12-14
A/duck/Hokkaido/W240/2014_H5N3	EPI590209	2014-10-30
A/duck/Hokkaido/157/2012_H11N3	EPI406332	2012-11-13
A/duck/Gunma/82/2012_H7N3	EPI860927	2012 (Month and day unknown)
A/duck/Guangxi/S10712/2018_H5N3	EPI1528970	2018-03-06
A/duck/Fukui/181111/2015_H9N3	EPI866935	2015-11-19
A/duck/France/6436/2006_H5N3	EPI169304	2006-03-30
A/duck/Chongqing/S4362/2017_H5N3	EPI1528962	2017-11-23
A/duck/Bangladesh/45997/2020_H1N3	EPI2147555	2020-10-20
A/duck/Bangladesh/41849/2019_H1N3	EPI1902998	2019-12-09
A/duck/Bangladesh/19-D-2278/2023_H2N3	EPI3358808	2023-11-22
A/duck/Bangladesh/17D1839/2022_H5N3	EPI1997248	2022-01-30
A/duck/Bangladesh/1727/2010_H11N3	EPI540174	2010-09-17
A/duck/Anhui/FA258/2013_H1N3	EPI703438	2013 (Month and day unknown)
A/duck/Akita/51019/2017_H5N3	EPI1521579	2017-10-27
A/Common_Teal/Amur_region/11b/2019_H5N3	EPI1638355	2019-09-01
A/common_kestrel/Denmark/16023-01/2021_H5N3	EPI1847782	2021-01-01
A/Common_Goldeneye/Wisconsin/18OS3389/2018_H7N3	EPI1601434	2018-11-30
A/common_buzzard/Netherlands/21021023-002/2021_H5N3	EPI1847726	2021-01-04
A/Cinnamon_Teal/California/D1800496/2018_H7N3	EPI1549318	2018-01-10
A/chicken/California/B1801923/2018_H7N3	EPI1529291	2018-09-17
A/Broiler_Dk/Korea/H3422/15_H5N3	EPI1513777	2015-12-17
A/bean_goose/Korea/H318/2018_H5N3	EPI4616817	This study
A/bar_headed_goose/Mongolia/143/2005_H12N3	EPI229929	2005-08-06
A/aquatic_bird/Korea/w209/2007_H5N3	EPI262639	2007-11 (Day unknown)
A/aquatic_bird/Korea/w16/2005_H5N3	EPI262638	2005 (Month and day unknown)

## Sheet: N6
Table S3 Reference virus sequences information used for HA and NA tree phylogenetic analysis
We gratefully acknowledge the following Authors from the Originating laboratories responsible for obtaining the specimens and the Submitting laboratories where genetic sequence data were generated and shared via the GISAID Initiative, on which this research is based. All submitters of data may be contacted directly via www.gisaid.org 1 Shu, Y., McCauley, J. (2017) GISAID: from vision to reality E…
Virus name	Accession No.	Collected
A/Bean_goose/Korea/23WC111/2023_H5N6	EPI2977016	2023-12-21
A/Bean_goose/South_Korea/S1/2023_H5N6	EPI4056826	2023-12-21
A/chicken/Anhui/11.29_YHZGS007-O/2018_H5N6	EPI1822965	2018-11-29
A/chicken/Anhui/11.29_YHZGS011-O/2018_H5N6	EPI1822968	2018-11-29
A/chicken/Anhui/11.29_YHZGS016-O/2018_H5N6	EPI1822973	2018-11-29
A/Chicken/Changsha/5-3/2022_H3N6	EPI2781606	2022-05-25
A/Chicken/Changsha/C23055011/2023_H5N6	EPI2781610	2023-01-10
A/chicken/Chongqing/10.28_RCTYH007-O/2018_H5N6	EPI1822740	2018-10-28
A/chicken/Chongqing/10.28_RCTYH020-O/2018_H5N6	EPI1822990	2018-10-28
A/Chicken/Guangdong/211106-3/2021_H5N6	EPI1942207	2021-08 (Day unknown)
A/chicken/Guangdong/MG173168/2022_H5N6	EPI3391533	2022-09-25
A/chicken/Henan/11.01_XXHM013-C/2018_H5N6	EPI1822963/EPI1822230	2018-11-01
A/chicken/Henan/11.29_XXHM014-C/2018_H5N6	EPI1822993	2018-11-29
A/chicken/Henan/11.29_XXHM015-O/2018_H5N6	EPI1822991/EPI1822228	2018-11-29
A/chicken/Henan/8.28_XXHM003-O/2018_H5N6	EPI1823120/EPI1823052	2018-08-28
A/chicken/Hokkaido/2/2017_H5N6	EPI962347	2016-12-16
A/chicken/Japan/AQ_HE144/2015_H5N6	EPI946762	2015-11-25
A/chicken/Jiangxi/12782/2014_H10N6	EPI600199	2014-03-22
A/chicken/Kagoshima/23B1T/2024_H5N6	EPI3489134	2024-02-10
A/chicken/Korea/C015/2024_H5N6	This study
A/chicken/Korea/C452/2023_H5N6	This study
A/chicken/Korea/C453/2023_H5N6	This study
A/chicken/Korea/C460/2023_H5N6	This study
A/chicken/Korea/C461/2023_H5N6	This study
A/chicken/Korea/C462/2023_H5N6	This study
A/chicken/Korea/C464/2023_H5N6	This study
A/chicken/Korea/C469/2023_H5N6	This study
A/chicken/Korea/C472/2023_H5N6	This study
A/chicken/Korea/C473/2023_H5N6	This study
A/chicken/Korea/C474/2023_H5N6	This study
A/chicken/Korea/C475/2023_H5N6	This study
A/chicken/Korea/C483/2023_H5N6	This study
A/chicken/Korea/C484/2023_H5N6	This study
A/chicken/Korea/C495/2023_H5N6	This study
A/chicken/Korea/H214/2018_H5N6	EPI1342046	2018-02-04
A/chicken/Laos/WKU-716/2021_H5N6	EPI2774989	2021-04-20
A/chicken/Shandong/11.28_TAWL019-O/2018_H5N6	EPI1822958/EPI1822234	2018-11-28
A/chicken/Shandong/2.28_TAWM016-C/2017_H5N6	EPI1822754	2017-02-28
A/chicken/Shanxi/11.30_TGRL002-O/2018_H5N6	EPI1822997/EPI1822245	2018-11-03
A/chicken/Shanxi/12.01_TGRL016-O/2018_H5N6	EPI1823001	2018-12-01
A/chicken/Shanxi/12.01_TGRL025-C/2018_H5N6	EPI1822957	2018-12-01
A/chicken/Shanxi/8.28_TGRL001-O/2018_H5N6	EPI1823124/EPI1823055	2018-08-28
A/chicken/Shanxi/8.28_TGRL004-O/2018_H5N6	EPI1823126/EPI1823057	2018-08-28
A/chicken/Shenzhen/1061/2013_H5N6	EPI602486	2013-12-11
A/chicken/Vietnam/NCVD14-A324/2014_H5N6	EPI894945	2014-04-26
A/chicken/Vietnam/NCVD-15A22/2015_H5N6	EPI894952	2015-04-02
A/chicken/Vietnam/NCVD-15A59/2015_H5N6	EPI895065/EPI895069	2015-08-18
A/chicken/Vietnam/QuangBinh_BD1113/2017_H5N6	EPI1619736	2017-11-13
A/chicken/Zhejiang/727029/2014_H6N6	EPI753545	2014-07-27
A/duck/Guangdong/KGZ16007/2021_H5N6	EPI3391554	2021-07-14
A/duck/Hunan/S40199/2021_H5N6	EPI1997201	2021-12-01
A/duck/Korea/D005/2024_H5N6	This study
A/duck/Korea/D044/2024_H5N6	This study
A/duck/Korea/D079/2024_H5N6	This study
A/duck/Korea/D448/2023_H5N6	EPI2959045	2023-12-03
A/duck/Korea/D449/2023_H5N6	EPI2959061	2023-12-04
A/duck/Korea/D463/2023_H5N6	This study
A/duck/Korea/D485/2023_H5N6	This study
A/duck/Korea/D487/2023_H5N6	This study
A/duck/Korea/D488/2023_H5N6	This study
A/duck/Korea/D490/2023_H5N6	This study
A/duck/Korea/D508/2023_H5N6	This study
A/duck/Korea/ES2/2016_H5N6	EPI866095	2016-11-16
A/duck/Korea/HD1/2017_H5N6	EPI1123319	2017-11-17
A/duck/Laos/NL-2175412/2021_H5N6	EPI1921365	2021-03-17
A/duck/Laos/XBY004/2014_H5N6	EPI550765	2014-03-12
A/duck/Shandong/SD0261/2021_H5N6	EPI2664576	2021-03-12
A/duck/Shandong/SD0263/2021_H5N6	EPI2664584	2021-03-12
A/duck/Sichuan/SC5698/2021_H5N6	EPI2664600	2021-05-01
A/Env/Changsha/C21055098/2021_H5N6	EPI3274632	2021-10-27
A/environment/Henan/11.29_XXHM001-E/2018_H5N6	EPI1822994/EPI1822225	2018-11-29
A/environment/Henan/11.29_XXHM003-E/2018_H5N6	EPI1822995	2018-11-29
A/environment/Henan/11.29_XXHM004-E/2018_H5N6	EPI1822996/EPI1822226	2018-11-29
A/environment/Saga/4/2017_H5N6	EPI1151538	2017-02-04
A/environment/Shandong/11.28_TAWL002-E/2018_H5N6	EPI1822962/EPI1822233	2018-11-28
A/environment/Zhongshan/ZS01/2016_H5N6	EPI1007505	2016-02-29
A/Fujian/2/2024_H5N6	EPI3299295	2024-05-14
A/Goose/Guangdong/211057/2021_H5N6	EPI1930332	2021-08 (Day unknown)
A/Goose/Guangdong/211106-2/2021_H5N6	EPI1930185	2021-08 (Day unknown)
A/Guangdong/1/2021_H5N6	EPI2200690	2021-08-19
A/Guangdong/lgf/2021_H5N6	EPI2255269	2021-09-19
A/Jiangsu/1/2018_H5N6	EPI1326833	2018-11-06
A/Jiangsu/1/2020_H5N6	EPI1838643	2020-11-25
A/Jiangsu/32888/2018_H5N6	EPI1352820	2018-11-06
A/mallard/Korea/WA939/2023_H5N6	This study
A/mallard/Korea/WA944/2023_H5N6	This study
A/mandarin_duck/Korea/WA859/2023_H5N6	This study
A/mandarin_duck/Korea/WA875/2023_H5N6	This study
A/mandarin_duck/Korea/WB172/2024_H5N6	This study
A/mandarin_duck/South_Korea/23-JBN-F12-36/2023_H5N6	EPI3053915	2023-12-19
A/mute_swan/Ibaraki/0803-201/2016_H5N6	EPI1161018	2016-12-08
A/Neogale_vison/China/FD/NV/SD/L3/2021_H5N6	EPI3351943	2021 (Month and day unknown
A/peregrine_falcon/Saga/4112A002/2023_H5N6	EPI2898979	2023-12-06
A/Spot-billed_Duck/Shanghai/NH23997/2023_H5N6	EPI2932902	2023-12-05
A/Whooper_Swan/Korea/23WC075/2023_H5N6	EPI2977013	2023-12-08
A/Whooper_swan/Korea/23WC116/2023_H5N6	EPI2977024	2023-12-22
A/whooper_swan/Niigata/13/2017_H5N6	EPI962510	2017-01-27
A/Whooper_Swan/South_Korea/SGM1/2023_H5N6	EPI4056834	2023-12-08
A/wild_bird/Korea/WF478/2023_H5N6	This study
